# Supplementary material for: On-target inhibition of Cryptosporidium parvum by nitazoxanide (NTZ) and paclitaxel (PTX) validated using a novel MDR1-transgenic host cell model and algorithms to quantify the effect on the parasite target
Source: PLoS Negl Trop Dis. 2023 Mar 27;17(3):e0011217. doi: 10.1371/journal.pntd.0011217 (PMC10079235; doi:10.1371/journal.pntd.0011217)
Supplement: S1 Table — (XLSX) [file pntd.0011217.s002.xlsx]

## Sheet: S1_Table
		S1 Table. List of the compounds used in this study and effect of overexpression of MDR1 and drug selection by PTX or NTZ on drug tolerance profiles
		Compound name	Abbrev.	Compound description	Drug target (if known)	Substrate of MDR1?*	Increased tolerance in MDR1 cells (vs. NC)?	Increased tolerance in MDR1(PTX) cells?	Increased tolerance in MDR1(NTZ) cells?
		Nitazoxanide	NTZ	Benzoic acid; thiazolide; Antiprotozoal	Pyruvate-flavodoxin oxidoreductase (PFO)	No	No	No	Yes
		Paclitaxel	PTX	Diterpenoid, taxoid; Antineoplastic	Microtubule/β-tubulin	Yes	Yes	Yes	No
		Mitoxantrone 2HCl	MXT	Anthraquinone; Antineoplastic	DNA topoisomerase II; DNA intercalant	Yes	Yes	Yes	No
		Doxorubicin HCl	DXR	Anthracycline; Antibacterial	DNA topoisomerase II; DNA intercalant	Yes	Yes	Yes	No
		Vincristine sulphate	VCT	Vinca alkaloid; Antineoplastic	Microtubule/β-tubulin	Yes	Yes	Yes	No
		Ivermectin	IVM	Macrolides; Anthelmintic	GABA ligand; multiple targets	Yes	Yes	Yes	No
		Cyclosporin A	CSA	Peptidomimetics; Immunosuppressant	IL-2 synthesis; Calcium signal-modulating cyclophilin	Yes	No	No	No
		Daunorubicin HCl	DRC	Anthracycline; Antineoplastic	DNA topoisomerase II; DNA intercalant	Yes	No	Yes	No
		Loperamide HCl	LPM	Diphenylmethane; Antidiarrhoeic	Ca2+ channel antagonist	Yes	No	No	No
		*Based on: Schinkel AH & Jonker JW. 2003. Mammalian drug efflux transporters of the ATP binding cassette (ABC) family: an overview. Adv Drug Deliv Rev. 21;55(1):3-29. doi: 10.1016/s0169-409x(02)00169-2. PMID: 12535572.
