# Supplementary material for: On-target inhibition of Cryptosporidium parvum by nitazoxanide (NTZ) and paclitaxel (PTX) validated using a novel MDR1-transgenic host cell model and algorithms to quantify the effect on the parasite target
Source: PLoS Negl Trop Dis. 2023 Mar 27;17(3):e0011217. doi: 10.1371/journal.pntd.0011217 (PMC10079235; doi:10.1371/journal.pntd.0011217)
Supplement: S2 Table — (XLSX) [file pntd.0011217.s003.xlsx]

## Sheet: S2_Table
	S2 Table. Drug selection strategy and experimental design
	Drug selection rounds		Rounds 1 and 2		Rounds 3 and 4		Rounds 5 and 6		Rounds 7 and 8		Rounds 9, 10 and 11		Round 12 (final)
			With drug for 2 days	No drug for 3–5 days	With drug for 2 days	No drug for 3–5 days	With drug for 2 days	No drug for 3–5 days	With drug for 2 days	No drug for 3–5 days	With drug for 2 days	No drug for 3–5 days	With drug for ≥7 days	No drug for 14 days
	Compounds	Parental cell lines	Applied compound concentrations (μM)												Resulting cell line
	Paclitaxel (PTX)	HCT-8/WT	0.75	0	1.13	0	1.7	0	1.7	0	1.7	0	1.7	0	HCT-8/WT(PTX)
		HCT-8/NC	0.75	0	1.13	0	1.7	0	1.7	0	1.7	0	1.7	0	HCT-8/NC(PTX)
		HCT-8/MDR1	1.5	0	2.25	0	3.38	0	5.07	0	7.61	0	7.61	0	HCT-8/MDR1(PTX)
	Nitazoxanide (NTZ)	HCT-8/WT	3	0	4.5	0	6.75	0	10.13	0	10.13	0	10.13	0	HCT-8/WT(NTZ)
		HCT-8/NC	3	0	4.5	0	6.75	0	10.13	0	10.13	0	10.13	0	HCT-8/NC(NTZ)
		HCT-8/MDR1	3	0	4.5	0	6.75	0	10.13	0	15.2	0	15.2	0	HCT-8/MDR1(NTZ)
	Note:	1) In each drug selection period, compound concentrations were determined to kill host cells by around 80% in 2 days; 2) In each drug withdrawal period, cells were allowed to recover for 3 to 5 days until confluence; 3) After the final round of selection, cells were used for experiments to test drug tolerance (cytotoxicity) and anti-cryptosporidial efficacy, or cryopreserved in liquid nitrogen.
