# Supplementary material for: On-target inhibition of Cryptosporidium parvum by nitazoxanide (NTZ) and paclitaxel (PTX) validated using a novel MDR1-transgenic host cell model and algorithms to quantify the effect on the parasite target
Source: PLoS Negl Trop Dis. 2023 Mar 27;17(3):e0011217. doi: 10.1371/journal.pntd.0011217 (PMC10079235; doi:10.1371/journal.pntd.0011217)
Supplement: S3 Table — (XLSX) [file pntd.0011217.s004.xlsx]

## Sheet: S3_Table
		S3 Table. Relationship between anti-cryptosporidial efficacy (EC50), drug tolerance as indicated by cytotoxicity (TC50) and selectivity index (SI) of selected compounds in specified cell lines
			Antiparasitic efficacy EC50 (μM) and ratios (vs NC)							Host cell cytotoxicity TC50 (μM) and ratios (vs NC)							Selectivity index (SI) and ratios (vs NC)
			WT	NC	MDR1(PTX)	MDR1(PTX) vs NC	MDR1(NTZ)	MDR1(NTZ) vs NC		WT	NC	MDR1(PTX)	MDR1(PTX) vs NC	MDR1(NTZ)	MDR1(NTZ) vs NC		WT	NC	MDR1(PTX)	MDR1(PTX) vs NC	MDR1(NTZ)	MDR1(NTZ) vs NC
		Paclitaxel (PTX)	0.31	0.3	0.29	0.966667	–	–		12.75	12.37	45.86	3.70736	21.94	1.77365		41.129	41.2333	158.138	3.8352	–	–
		Mitoxantrone (MXT)	2.07	2.04	4.16	2.03922	–	–		4.31	4.11	11.21	2.72749	6.74	1.6399		2.08213	2.01471	2.69471	1.33752	–	–
		Doxorubicin (DXR)	1.18	1.19	1.95	1.63866	–	–		4.03	4.34	10.43	2.40323	6.9	1.58986		3.41525	3.64706	5.34872	1.46658	–	–
		Vincristine (VCT)	1.64	1.58	2.77	1.75316	–	–		6.72	7.15	21.51	3.00839	12.38	1.73147		4.09756	4.52532	7.76534	1.71598	–	–
		Ivermectin (IVM)	3.16	3.23	4.25	1.31579	–	–		15.52	15.29	36.37	2.37868	22.59	1.47744		4.91139	4.73375	8.55765	1.8078	–	–
		Nitazoxanide (NTZ)	1.09	1.11	1.06	0.954955	1.07	0.963964		26.75	25.9	25.59	0.988031	52.19	2.01506		24.5413	23.3333	24.1415	1.03464	48.7757	2.09039
