# Supplementary material for: On-target inhibition of Cryptosporidium parvum by nitazoxanide (NTZ) and paclitaxel (PTX) validated using a novel MDR1-transgenic host cell model and algorithms to quantify the effect on the parasite target
Source: PLoS Negl Trop Dis. 2023 Mar 27;17(3):e0011217. doi: 10.1371/journal.pntd.0011217 (PMC10079235; doi:10.1371/journal.pntd.0011217)
Supplement: S4 Table — (XLSX) [file pntd.0011217.s005.xlsx]

## Sheet: S4_Table
		S4 Table. PCR primers used in this study
		Target genes	Forward primers (5' to 3')	Reverse primers (5' to 3')	Applications
		Human MDR1	CCCATCATTGCAATAGCAGG	GTTCAAACTTCTGCTCCTGA	Detection of MDR1 mRNA in host cells
		Human GAPDH	GCGAGATCCCTCCAAAATCAA	GTTCACACCCATGACGAACAT	Detection of GAPDH mRNA in host cells for normalization
		Cp18S (C. parvum 18S)	TTGTTCCTTACTCCTTCAGCAC	TCCTTCCTATGTCTGGACCTG	Detection of C. parvum 18S rRNA as an indicator of parasite loads
		Hs18S (human 18S)	GGCGCCCCCTCGATGCTCTTA	CCCCCGGCCGTCCCTCTTA	Detection of host cell 18S rRNA for normalization
