# Supplementary material for: On-target inhibition of Cryptosporidium parvum by nitazoxanide (NTZ) and paclitaxel (PTX) validated using a novel MDR1-transgenic host cell model and algorithms to quantify the effect on the parasite target
Source: PLoS Negl Trop Dis. 2023 Mar 27;17(3):e0011217. doi: 10.1371/journal.pntd.0011217 (PMC10079235; doi:10.1371/journal.pntd.0011217)
Supplement: S5 Table — (XLSX) [file pntd.0011217.s006.xlsx]

## Sheet: S5_Table
		S5 Table. Percent contributions of the on-target and off-target effects of the six compounds to the anti-cryptosporidial activity in vitro at selected EC values (between EC10 and EC90) as calculated using Eq. 3 and 4
		Host cell model	Compound	Parameter	Proportion of on/off-parasite-target effect
					EC10	EC20	EC30	EC40	EC50	EC60	EC70	EC80	EC90
		MDR1(PTX) vs. NC	Paclitaxel (PTX)	Eon	1.042	1.033	1.026	1.021	1.015	1.01	1.004	0.997	0.985
				Eoff	-0.042	-0.033	-0.026	-0.021	-0.015	-0.01	-0.004	0.003	0.015
			Ivermectin (IVM)	Eon	0.816	0.799	0.788	0.779	0.772	0.764	0.756	0.747	0.734
				Eoff	0.184	0.201	0.212	0.221	0.228	0.236	0.244	0.253	0.266
			Vincristine (VCT)	Eon	0.619	0.62	0.621	0.622	0.623	0.624	0.625	0.627	0.629
				Eoff	0.381	0.38	0.379	0.378	0.377	0.376	0.375	0.373	0.371
			Doxorubicin (DRB)	Eon	0.731	0.672	0.627	0.587	0.547	0.504	0.454	0.386	0.271
				Eoff	0.269	0.328	0.373	0.413	0.453	0.496	0.546	0.614	0.729
			Mitoxantrone (MTX)	Eon	0.602	0.529	0.48	0.439	0.4	0.361	0.318	0.264	0.181
				Eoff	0.398	0.471	0.52	0.561	0.6	0.639	0.682	0.736	0.819
		MDR1(NTZ) vs. NC	Nitazoxanide (NTZ)	Eon	1.079	1.061	1.051	1.043	1.036	1.029	1.023	1.015	1.005
				Eoff	-0.079	-0.061	-0.051	-0.043	-0.036	-0.029	-0.023	-0.015	-0.005
