# Supplementary material for: On-target inhibition of Cryptosporidium parvum by nitazoxanide (NTZ) and paclitaxel (PTX) validated using a novel MDR1-transgenic host cell model and algorithms to quantify the effect on the parasite target
Source: PLoS Negl Trop Dis. 2023 Mar 27;17(3):e0011217. doi: 10.1371/journal.pntd.0011217 (PMC10079235; doi:10.1371/journal.pntd.0011217)
Supplement: S6 Table — (XLSX) [file pntd.0011217.s007.xlsx]

## Sheet: S6_Table
		S6 Table. Hill slope (h) values in the anti-cryptosporidial efficacy and cytotoxicity assays in all cell lines
		Assay	Compounds	Cell lines and h values
				WT	NC	MDR1		WT(PTX)	NC(PTX)	MDR1(PTX)		WT(NTZ)	NC(NTZ)	MDR1(NTZ)
		Anti-cryptosporidial efficacy assay (EC)	Paclitaxel (PTX)	1.073	1.085	-		-	-	1.043		-	-	-
			Mitoxantrone (MXT)	1.121	1.157	-		-	-	1.034		-	-	-
			Doxorubicin (DXR)	1.054	1.138	-		-	-	1.071		-	-	-
			Vincristine (VCT)	1.001	1.005	-		-	-	1.023		-	-	-
			Ivermectin (IVM)	1.042	1.094	-		-	-	1.056		-	-	-
			Nitazoxanide (NTZ)	1.138	1.139	-		-	-	-		-	-	1.121
		Assay	Compounds	Cell lines and h values
				WT	NC	MDR1		WT(PTX)	NC(PTX)	MDR1(PTX)		WT(NTZ)	NC(NTZ)	MDR1(NTZ)
		Host cell drug tolerance assay (cytotoxicity; TC)	Paclitaxel (PTX)	1.024	1.054	1.086		1.098	1.088	1.065		1.112	1.153	1.064
			Mitoxantrone (MXT)	1.042	1.048	1.099		1.005	1.012	1.019		1.031	1.006	1.017
			Doxorubicin (DXR)	1.106	1.099	1.044		1.142	1.175	1.161		1.046	1.094	1.033
			Vincristine (VCT)	1.047	1.068	1.242		1.081	1.147	1.095		1.084	1.094	1.044
			Ivermectin (IVM)	1.169	1.175	1.08		1.004	1.029	1.132		1.023	1.029	1.145
			Nitazoxanide (NTZ)	1.12	1.066	1.107		1.047	1.056	1.028		1.005	1.019	1.018
			Compounds	Mean values
			Paclitaxel (PTX)	1.059
			Mitoxantrone (MXT)	1.092
			Doxorubicin (DXR)	1.09925
			Vincristine (VCT)	1.03025
			Ivermectin (IVM)	1.12
			Nitazoxanide (NTZ)	1.11575
